# Supplementary material for: Prediction of Human Disease Genes by Human-Mouse Conserved Coexpression Analysis
Source: PLoS Comput Biol. 2008 Mar 28;4(3):e1000043. doi: 10.1371/journal.pcbi.1000043 (PMC2268251; doi:10.1371/journal.pcbi.1000043)
Supplement: Text S1 — Stanford human-mouse conserved coexpression network. Each row contains a link between two Entrez-Gene identifiers. (0.66 MB TXT) [file pcbi.1000043.s001.txt]

Stanford Conserved Coexpression Network
57708	2626
57708	84146
57708	65125
57708	1387
57708	10989
57708	9960
57708	53944
57708	28990
57708	2719
57708	10658
57708	96764
57708	4659
79791	6257
223	79892
223	7341
223	996
223	1431
223	1967
223	8487
223	2956
223	2268
8087	84516
8087	9817
8087	23545
8087	759
8087	133584
8087	4076
8087	64344
8087	9126
8087	8550
8087	1459
8087	676
8087	1032
8087	167838
8087	51185
8087	10051
8087	7514
8087	65056
8087	11168
8087	84248
8087	51247
8087	10735
8087	3181
8087	5529
8087	10059
8087	4154
8087	153339
8087	57650
8087	51322
8087	58517
8087	23198
8087	55342
8087	23451
8087	81608
8087	6093
8087	4841
8087	56943
8087	9908
8087	10285
8087	84154
8087	4673
8087	9063
8087	55193
8087	55023
8087	57223
8087	5557
8087	170506
8087	84668
8087	54878
8087	84530
8087	54899
8087	11234
8087	80014
8087	55802
8087	114882
8087	92140
8087	64710
8087	25902
8087	6426
2869	2099
2869	10761
2869	23075
2869	23194
2869	51741
2869	11309
2869	50515
2869	57578
2869	54901
2869	9420
2869	9073
2869	8322
2869	161742
2869	23107
2869	3680
9733	84708
9733	50717
9733	55832
9733	867
9733	6730
9733	112840
25994	400
25994	9570
25994	27236
25994	25847
5357	23446
5357	10954
5357	55604
3736	4591
27044	3480
27044	91010
27044	1859
27044	57758
27044	27327
27044	6733
27044	84230
27044	6938
27044	27250
27044	23243
27044	23060
27044	51132
9218	375
9218	1176
9218	8724
9218	10016
9218	4780
9218	488
9218	5093
9218	5861
9218	81533
9218	55031
9218	7534
9218	6386
9218	5908
9218	10605
9218	654
9218	26065
9218	5500
9218	821
9218	80762
9218	80829
9218	1452
9218	55041
157922	55621
157922	8914
157922	1785
157922	4155
157922	57157
157922	23228
157922	2960
157922	201931
157922	27327
157922	11336
157922	10927
5204	51184
5204	6227
5204	6204
5204	6167
5204	23032
5204	6157
5204	10094
5204	3146
5204	6206
5204	6160
5204	7786
5204	6612
5204	80167
5204	6161
5204	6902
5204	6156
5204	23517
5204	9326
5204	79866
10238	55230
10238	6843
10238	55333
10238	55437
10238	79893
10238	64744
10238	1939
10238	254065
10238	55153
10238	57062
10238	4899
10238	23279
10238	4313
10238	1605
10238	79723
10238	8899
10238	57018
10238	2177
10238	5532
10238	23133
10238	79683
10238	84311
10238	1196
10238	55970
10238	54873
10238	2034
10238	10714
10238	58478
9453	5898
9453	57148
9453	8723
9453	4087
9453	79866
9453	4893
9453	92305
9453	57459
9453	4090
9453	3652
9453	55319
9453	79677
9453	8539
9453	2181
9453	3183
9453	4050
9453	7200
9453	47
9453	55766
9453	84146
9453	9567
9453	10987
9453	284252
9453	91833
9453	7874
9453	51585
9453	55593
9453	9559
9453	119504
9453	892
9453	87178
9453	8672
9453	9477
9453	7485
9453	83787
9453	905
9453	8394
9453	3927
7026	1809
7026	23022
7026	595
7026	2131
7026	25937
7026	4016
7026	11098
7026	1601
7026	1277
7026	26872
7026	284119
7026	3399
7026	5796
7026	55742
7026	2260
7026	5156
7026	4212
7026	10979
7026	80781
7026	9510
7026	5954
7026	1282
7026	5066
7026	4015
7026	23328
7026	23576
7026	659
7026	6678
7026	6387
7026	112752
7026	10160
7026	51280
7026	1009
7026	1278
7026	5792
7026	4313
7026	11030
7026	7077
7026	27303
7026	4208
7026	212
7026	3382
7026	23139
7026	7358
7026	871
7026	7078
7026	857
7026	1292
7026	1611
7026	1291
7026	11167
7026	1266
7026	351
7026	1281
7026	114990
7026	10611
7026	5098
7026	4082
7026	1284
7026	7169
7026	1290
7026	51474
7026	51186
7026	6645
7026	90102
7026	79971
7026	6591
7026	3912
7026	558
7026	7837
7026	9564
7026	8788
7026	8910
7026	2200
7026	8777
7026	389
7026	64359
7026	3915
7026	4000
7026	6282
7026	1508
10424	23111
3276	8260
3276	8662
3276	5036
3276	10946
3276	6628
3276	3921
3276	10155
3276	11047
3276	92609
3276	5496
3276	3329
3276	23028
3276	2618
3276	6723
3276	8480
3276	6749
3276	9343
3276	1981
3276	1984
3276	6241
3276	4733
3276	1019
3276	63922
3276	79084
3276	50618
3276	26519
3276	8872
3276	1155
3276	1460
3276	51081
3276	2873
3276	4176
3276	471
3276	6182
3276	6428
3276	328
84193	5611
84193	9099
84193	4660
10327	8844
10327	6342
10327	292
10327	56889
10327	777
10327	1612
10327	51280
10327	149603
10327	50
10327	4720
10327	7416
10327	30
10327	832
10327	5037
10327	7317
10327	51335
10327	64061
10327	4637
7187	10459
7187	3163
7187	9948
7187	5590
7187	6257
7187	23505
7187	3985
7187	10197
7187	7372
7187	406
7187	9320
7187	51177
7187	3149
7187	7157
7187	55005
10916	255743
10916	51309
10916	1284
10916	10160
10916	51186
10916	4256
10916	50865
10916	9276
10916	9846
10916	7412
10916	8777
10916	11030
10916	7025
51124	8976
10890	1452
10890	3799
10890	998
10890	23633
10890	5500
10890	22931
10890	11261
10890	9520
10890	9444
10890	57492
10890	523
10890	5306
10890	80232
10890	832
10890	7320
10890	5899
10890	5530
10890	54463
10890	4478
10890	92140
10890	25972
10890	5520
10890	5019
10890	8452
10890	4149
10890	10000
10890	54165
10890	23200
10890	55832
10890	8723
10890	6938
10890	54622
10890	2909
10890	115548
10890	55193
10890	8312
10890	221037
10890	219771
10890	9113
10890	219749
10890	147339
10890	2140
10890	387
10890	152503
10890	57035
10890	80895
10890	29035
10890	4090
908	10694
908	506
908	6428
908	22948
908	6418
908	6741
908	10016
908	3320
908	3312
908	7417
908	3326
908	515
908	518
908	539
908	2108
908	10987
908	6427
908	29074
908	3939
908	3182
908	56897
908	6902
908	11171
908	4711
908	220988
908	7419
908	23517
908	4953
908	5705
908	7531
908	1615
908	6880
908	7027
908	4733
908	56902
908	8883
908	7415
908	3308
908	3615
908	3646
908	3329
908	1982
28984	23576
358	57447
358	2217
358	165
358	126
358	6357
358	633
358	6925
358	59
358	54829
358	3490
27348	80146
84498	8650
84498	219771
84498	23384
84498	27086
84498	3480
84498	51701
84498	55719
84498	57492
84498	55729
84498	6416
84498	54532
84498	23518
84498	6938
84498	23368
84498	57534
84498	6095
84498	11101
84498	4040
84498	81846
84498	55088
509	5303
509	27346
509	6207
509	28972
509	6128
509	5901
509	6229
509	5516
509	6133
509	292
509	11331
509	16
509	55847
509	6164
509	539
509	6647
509	6202
509	689
509	6156
509	51253
509	6727
509	23016
509	6612
509	10284
509	515
509	1350
509	7386
509	522
509	506
509	3182
509	4190
509	7417
509	8802
509	10476
509	23788
509	10342
509	1964
509	54539
509	3312
509	4711
509	25874
509	518
509	3320
509	7555
509	55967
509	1349
509	5684
509	10575
509	8533
509	29074
509	83930
509	93974
509	6427
509	7419
509	6185
509	4712
509	4953
509	9352
509	493856
509	3420
509	4706
509	5515
509	9861
509	3015
509	5687
509	56947
509	10983
509	4191
509	5464
509	246243
509	5702
509	3615
509	1457
509	6390
509	1738
509	9318
509	65008
509	3419
509	10190
509	2108
509	27089
509	10694
509	5160
2123	7318
2123	4688
2123	1536
2123	6404
2123	4689
2123	4851
2123	8530
2123	3635
2123	963
2123	11151
2123	9641
2123	1794
2123	3689
2123	399
2123	26191
2123	2113
2123	5579
2123	3738
2123	3936
2123	83593
2123	3709
2123	643
2123	2213
2123	23157
2123	10659
2123	8826
2123	7412
2123	2313
2123	2308
2123	6304
55849	1213
55849	4212
3030	6938
3030	79683
3030	2246
3030	3202
3030	9991
3030	4817
3030	9633
3030	3032
3030	51614
3030	5091
3030	488
3030	387
3030	58513
3030	23042
3030	53
3030	8243
10513	3837
10513	51167
10513	10181
10513	23517
10513	26065
10513	9782
10513	51366
10513	1452
10513	55216
10513	11019
10513	5877
10513	64149
10513	55156
10513	8554
10513	9879
10513	132789
8724	219771
8724	29982
8724	10396
8724	4735
8724	10983
8724	9741
8724	10627
8724	1211
8724	10972
8724	10552
8724	4670
8724	1964
8724	5306
8724	6251
8724	5861
8724	5604
8724	1176
8724	51108
8724	4946
8724	4780
8724	2790
8724	10550
8724	57142
8724	65977
1595	3422
1595	6307
1595	5689
1595	1431
1595	10016
1595	52
1595	9043
1595	5747
1595	30000
1595	2521
1595	23042
1595	23048
1595	9520
1595	3927
1595	4756
1595	4308
1595	6711
1595	324
1595	4591
1595	4077
1595	4087
1595	976
1595	2932
1595	7534
1595	949
1595	7421
1595	64759
1595	8050
1595	5955
1595	51429
1595	64786
1595	26273
10110	6519
10110	127
55577	51
55577	6038
10533	829
10533	31
10533	214
10533	58509
10533	64839
10533	84440
10533	1387
10533	221935
10533	23506
10533	23060
10533	25820
10533	6907
10533	8803
10533	23151
10533	79631
10533	6311
10533	5890
10533	23230
10533	4205
10533	51741
10533	79934
10533	64778
10533	9782
10533	9230
10533	91368
10533	3635
10533	8897
10533	57727
10533	23313
10533	4685
10533	11021
10533	55604
10533	23759
3488	2034
3488	10018
3488	51150
3488	3976
3488	58189
3488	3490
3488	4772
3488	7078
51092	1638
51092	6433
51092	51094
51092	10396
51092	901
51092	3074
51092	26133
51092	22924
51092	3689
51092	1021
51092	11132
51092	2782
51092	8495
51092	2195
51092	9734
51092	5864
51092	126299
51092	9943
51092	64062
51092	9844
51092	25945
51092	50640
51092	4613
51092	56270
51092	6535
51092	6595
51092	5018
51092	6904
51092	7159
51092	3692
51092	10919
51092	81631
51092	710
51092	392
51092	11021
51092	7917
51092	80232
57504	22841
57504	4678
57504	23127
57504	10499
57504	79047
57504	1756
57504	376940
57504	4012
57504	8915
57504	23228
57504	8490
57504	120071
57504	51020
57504	10082
57504	64327
57504	7469
57504	4957
57504	79002
57504	148867
57504	143187
57504	11161
57504	26015
57504	23546
57504	7153
57504	400506
10313	2782
10313	754
10313	5879
10313	847
10313	523
10313	1176
10313	64710
10313	5870
10313	7879
10313	3069
10313	821
10313	7534
10313	203068
10313	6888
10313	6836
10313	7533
10313	29766
10313	10092
10313	310
10313	5019
10313	1571
10313	11261
10313	527
10313	51495
10313	2011
10313	6780
4300	1604
4300	51747
4300	894
4300	51761
7057	3491
7057	1295
7057	1277
7057	4015
7057	55742
7057	284119
7057	1278
7057	2335
7057	2131
7057	6925
7057	3716
7057	51474
7057	2202
7057	4921
7057	7078
7057	151887
7057	1266
7057	308
7057	2274
7057	2697
7057	80019
7057	7041
7057	659
7057	10150
7057	3688
7057	253827
7057	54704
7057	11107
7057	3572
7057	1284
7057	79834
7057	7414
7057	7094
7057	3685
55608	10198
55608	2778
55608	23048
55608	2035
55608	546
55608	6304
55608	7153
55608	7468
55608	10914
55608	53349
55608	1457
55608	8899
55608	27332
55608	25896
55608	2954
55608	55248
55608	10762
55608	387338
55608	11091
55608	55023
55608	6938
55608	79674
55608	57150
55608	22859
55608	4708
55608	84276
55608	7580
55608	9678
55608	6421
55608	8880
55608	9140
55608	7322
55608	120114
55608	10075
55608	675
55608	3899
55608	10087
55608	10147
55608	31
55608	8451
55608	64328
4836	2961
4836	285193
4836	11137
4836	5701
4836	51340
4836	6730
4836	80218
4836	1994
4836	101
4836	54778
4836	4289
4836	84916
4836	1457
4836	8021
4836	10587
4836	5592
4723	4191
4723	3420
4723	3151
4723	3421
4723	4716
4723	51629
4723	516
84901	6520
602	1638
602	929
602	4973
602	140885
602	8837
602	597
602	4689
602	597
602	7127
602	9021
602	5971
602	3726
602	4814
602	3659
602	6892
602	10150
602	7030
160518	953
160518	6239
160518	8651
5740	493869
5740	8434
5740	2170
5740	51226
5740	2260
5740	70
5740	6443
5740	4035
5740	56986
5740	23236
5740	6913
5740	5602
5740	8490
5740	57214
5740	51806
5740	23024
5740	114793
5740	7070
5740	11096
29887	5281
11261	5534
11261	7879
11261	3927
11261	527
11261	7009
11261	1499
11261	9871
11261	71
11261	26286
11261	9445
11261	6342
11261	4751
56882	6404
56882	11322
56882	23550
56882	56990
8517	23304
8517	9815
8517	57532
8517	10098
8517	8531
148867	4170
148867	5771
148867	140739
148867	29066
148867	84129
148867	64795
148867	83892
148867	143187
148867	80218
148867	116151
148867	9819
148867	9991
29766	57826
29766	7534
29766	998
29766	55737
29766	8239
29766	10914
29766	5870
29766	50809
29766	9043
29766	26986
29766	5062
29766	8754
29766	23471
29766	5527
29766	836
29766	65125
29766	2967
29766	1997
29766	29035
29766	8452
29766	80218
29766	25932
29766	831
29766	8539
29766	54822
29766	8554
54716	4199
4012	4193
4012	150864
4012	54815
4012	27347
6638	6252
6638	3481
6638	5075
6638	322
6638	57633
6638	10745
6638	10991
6638	5444
6638	7273
6638	8555
6638	1496
6638	8128
6638	1604
6638	10499
6638	26233
6638	7871
6638	51031
4065	6489
4065	10111
4065	701
4065	472
4645	114569
4645	2065
4645	1829
4645	999
4645	55014
4645	79170
4645	92558
4645	3294
4645	1741
4645	64065
4645	1500
4645	4781
4645	9320
23761	25824
23761	826
23761	10121
23761	1174
23761	10552
23761	128637
23761	3661
23761	4641
23761	10540
23761	55089
23761	7267
23761	10400
23761	1496
23761	4790
23761	8682
23761	1209
23761	5605
23761	3831
23761	51069
23761	79073
23107	10840
23107	3574
23107	51741
23107	488
23107	5188
23107	60481
23107	1735
23107	6595
1997	5277
1997	55719
1997	3320
1997	80204
1997	1654
1997	23133
1997	5290
1997	5532
1997	50618
1997	10565
1997	79670
1997	7403
1997	54812
1997	5728
1997	80232
1997	6093
1997	6938
1997	221037
1997	9695
1997	200576
1997	140609
401494	5196
401494	2207
401494	30011
401494	57053
5991	5098
5991	10019
5991	3654
5991	56311
5991	10425
5991	83440
5991	5870
5991	7204
5991	7813
5991	57451
5991	256949
5991	9948
5991	25816
5991	23245
5991	1200
5991	7328
5991	10565
5991	5747
5991	161742
5991	54622
5527	10135
5527	8317
5527	23303
5527	9113
5527	5501
5527	1024
5527	801
5527	4076
5527	23048
5527	8674
5527	10915
5527	5500
5527	6643
5527	4673
5527	26065
5527	25
5527	7323
5527	847
5527	6907
5527	197131
5527	23253
5527	31
5527	55729
5527	54796
5527	6093
5527	219771
5527	51166
5527	6938
5527	54464
5527	55809
5527	55727
5527	489
5527	55031
5527	10914
5527	5747
5527	23189
5527	4054
5527	3927
5527	54822
5527	5305
5527	3096
5527	26146
5527	9665
5527	23293
5527	125488
5527	10499
5527	10274
5527	57325
5527	23405
5527	7874
5527	10552
5527	2739
5527	51031
5527	7398
5527	94134
5527	5048
5527	3182
5527	51719
5527	51167
5527	3895
5527	3550
5527	5494
5527	1983
5527	27333
5527	5469
5527	64105
5527	23036
5527	221037
5527	23243
5527	25836
5527	154810
5527	84342
5527	25957
5527	27125
5527	55339
5527	26018
5527	58513
5527	51397
5527	4899
5527	246175
5527	3714
5527	4848
5527	1996
5527	79670
5527	84230
5527	151194
5527	163
5527	26959
5527	8558
5527	10659
5527	7776
5527	23469
5527	3093
5527	6482
5527	55604
5527	1060
5527	57403
5527	84253
5527	4211
5527	7443
5527	51701
5527	79768
5527	23157
5527	3375
5527	91748
5527	54715
5527	23435
5527	8874
5527	84302
5527	5862
4124	23592
4124	5286
4124	4088
4124	7082
4124	824
4124	93663
4124	9265
4124	10015
4124	5530
4124	56889
4124	51100
4124	9897
4124	523
4001	6240
4001	9735
4001	10592
4001	4172
4001	9474
4001	64682
4001	55723
4001	890
4001	7112
4001	1786
4001	1164
4001	11169
4001	9133
4001	9493
4001	29128
4001	5888
4001	5394
4001	55165
4001	7153
4001	113130
4001	899
4001	7884
4001	4174
4001	8467
4001	9343
4001	7468
4001	1062
4001	2146
4001	2553
4001	2237
4001	988
4001	51203
4001	55706
4001	9221
4001	157313
4001	4173
4001	23397
4001	5427
4001	51514
4001	993
4001	25896
4001	10403
4001	10042
4001	4678
4001	80218
4001	51428
4001	6778
4001	11130
4001	142
4001	3178
4001	7465
4001	3608
4001	4899
4001	253714
4001	29089
4001	2189
4001	56954
4001	586
4001	79801
4001	22823
4001	7272
4001	10926
4001	1111
4001	699
4001	10714
4001	8669
4001	11343
4001	6307
4001	672
5552	1536
5552	4061
5552	196383
5552	4046
5552	1535
5552	5880
5552	81622
5552	4242
5552	6280
5552	5292
5552	6503
5552	10437
5552	26469
5552	10077
5552	5341
5552	760
5552	10223
5552	1230
11124	246243
11124	6938
11124	2246
11124	9070
11124	8621
11124	4140
11124	51514
11124	29980
11124	55632
11124	29105
11124	10111
55781	11218
55781	6627
55781	22928
55781	2547
55781	51096
55781	11091
55781	63826
55781	4999
55781	57099
55781	8833
55781	5631
55781	9221
55781	9326
55781	26589
55781	8726
55781	55622
55781	10808
55781	8886
55781	3308
55781	57763
55781	83608
55781	3376
55781	23047
55781	1452
55781	55153
4076	7534
4076	3187
4076	3843
4076	2058
4076	8723
4076	7531
4076	488
4076	57515
4076	10914
4076	3192
4076	7879
4076	11137
4076	10128
4076	9318
4076	2665
4076	60481
4076	7398
4076	9689
4076	5885
4076	3839
4076	6897
4076	5728
4076	1982
4076	8880
4076	9320
4076	23020
4076	54386
4076	9774
4076	26009
4076	51307
4076	6059
4076	1452
4076	29102
4076	9646
4076	5870
4076	2332
4076	1654
4076	3267
4076	51552
4076	80232
4076	3054
4076	81688
4076	6185
4076	3035
4076	9818
4076	54822
4076	1105
4076	1213
4076	6730
4076	6651
4076	5747
4076	5917
4076	375
4076	892
4076	55832
4076	5980
4076	3178
4076	5725
4076	6428
4076	220988
4076	6418
4076	10694
4076	4841
4076	55737
4076	7326
4076	7869
4076	10190
4076	10988
4076	6421
4076	23215
4076	64710
4076	3190
4076	56889
4076	8454
4076	3612
4076	51132
4076	5861
4076	5515
4076	1176
4076	7416
4076	2079
4076	3320
4076	3837
4076	7533
4076	55031
4076	378
4076	8898
4076	4735
4076	3066
4076	8027
4076	10971
4076	11052
4076	9101
4076	58533
4076	3312
4076	94134
4076	79882
4076	5928
4076	26065
4076	1974
4076	23186
4076	7109
4076	80204
4076	7536
4076	5908
4076	55209
4076	7486
4076	54165
4076	7267
4076	3181
4076	5864
4076	204851
4076	60685
4076	5781
4076	60592
4076	7514
4076	6240
4076	58155
4076	84233
4076	9043
4076	6426
4076	84790
4076	23468
4076	136319
4076	4140
4076	3646
4076	2132
4076	22803
4076	4920
4076	291
4076	1915
4076	60
4076	1937
4076	51386
4076	2130
4076	23517
4076	5250
4076	55631
4076	5216
4076	5306
4076	3615
4076	2778
4076	821
4076	3326
4076	23788
4076	10992
4076	51496
4076	6434
4076	22872
4076	6745
4076	2746
4076	5501
90268	4087
90268	4800
5094	7786
5094	387
5094	3192
5094	10627
5094	8665
5094	23367
5094	26065
51605	817
51605	8886
51605	57122
51605	54865
51605	80273
51605	23560
51605	84365
51605	84916
51605	4839
51605	22868
51605	8550
51605	26574
645352	25816
26589	132001
26589	64979
26589	150962
26589	9141
26589	57038
26589	84661
26589	10456
26589	51102
26589	51645
26589	51649
26589	5531
26589	4724
26589	10983
26589	10598
26589	404672
26589	11161
23198	5597
23198	29958
23198	2822
23198	5611
23198	148534
23198	60685
23198	635
23198	7329
23198	56888
23198	10286
23198	56548
23198	8451
23198	3267
23198	8674
23198	10001
23198	23256
23198	3155
23198	10059
23198	8545
23198	9689
23198	29979
23198	5862
23198	54953
23198	29035
23198	9101
23198	23162
1613	51534
1613	2773
1613	3187
1613	3069
1613	528
1613	9444
1613	9093
1613	4641
1613	10311
1613	60681
1613	25932
1613	9148
1613	4204
1613	23162
1613	5098
1613	3714
1613	8915
1613	29927
1613	55666
4170	8495
4170	27230
4170	1075
4170	26127
4170	11315
4170	6746
4170	5696
4170	27069
4170	23180
4170	7979
4170	92140
4170	285855
4170	51465
4170	4046
4170	5165
4170	6404
4170	4154
4170	5082
4170	4792
4170	7126
4170	55973
4170	6786
4170	1445
4170	5771
4170	4893
4170	2029
4170	4149
4170	6772
4170	6204
4170	7320
4170	10094
4170	1432
4170	1316
4170	387
4170	6774
4170	3836
4170	9021
4170	8031
4170	10628
4170	1520
4170	7165
4170	54539
4170	3654
4170	3587
4170	7328
4170	5442
4170	5098
4170	10019
4170	23531
4170	55858
4170	81533
4170	29066
4170	8817
4170	23245
4170	5734
4170	54842
4170	8915
4170	55069
4170	4056
4170	80205
4170	9973
4170	5532
4170	56990
4170	80213
4170	55207
4170	11177
4170	2197
4170	51535
4170	5326
4170	11322
4170	5142
4170	1820
4170	3660
4170	57162
4170	8460
4170	23788
4170	11140
4170	7408
137492	23253
137492	6646
137492	57448
137492	5594
137492	29761
137492	29035
79039	2068
79039	6949
79039	5822
79039	11047
79039	8662
79039	5496
79039	8241
79039	9343
79039	1108
79039	11331
79039	1981
79039	10983
79039	11021
6357	6354
6357	23414
6357	3371
6357	6478
6357	3459
6357	144811
6357	2697
6357	6925
6357	3718
6357	9516
2191	5352
2191	1822
2191	1307
2191	5118
2191	53838
2191	51474
2191	25966
2191	56034
2191	55486
2191	9531
2191	7025
2191	25999
2191	285704
9790	29894
9790	8880
9790	113178
9790	9669
9790	84946
9790	29979
9790	8886
23683	5098
23683	56995
23683	23074
23683	205428
23683	5802
23683	5591
23683	3983
23683	64747
23683	57534
23683	8125
23683	6925
23683	80232
23683	9960
23683	80007
23683	2778
23683	8065
7357	3480
7357	25820
7357	4121
7357	4659
2357	5791
2357	1318
2357	1536
2357	4792
2357	4791
2357	116
2357	4790
2357	8837
2357	3001
2357	3557
2357	290
7784	56342
7784	9559
7784	4678
7784	11243
7784	11018
5922	9844
5922	84458
5922	2113
5922	9734
5922	10499
5922	55715
5922	7182
5922	51592
5922	151613
5922	10640
5922	4855
5922	54778
5922	6304
5922	8658
5922	25831
5922	4591
5922	57223
5922	3376
5922	23118
5922	25820
5922	9706
5922	7323
5922	57591
5922	1182
5922	23383
23647	5824
23647	57535
54926	8409
54926	51465
54926	820
54926	8665
54926	4134
54926	10135
54926	339287
54926	546
54926	2932
54926	5977
54926	7326
54902	134553
54902	54828
54902	8654
54902	54870
9688	5822
9688	80018
9688	10054
9688	9787
9688	790
9659	3178
9659	7841
9659	54715
9659	81490
9659	3915
9659	8573
9659	54828
9659	10905
9659	55504
9659	23576
9659	64854
9659	8788
9659	27129
9659	9782
30851	26056
30851	389
30851	25
55851	2879
55851	57226
59352	7040
3055	3932
3055	3002
3055	11151
3055	8631
3055	5777
3055	409
3055	64231
3055	7133
3055	94
3055	5791
3055	201299
3055	397
3055	27086
3055	3560
3055	83593
23387	26057
23387	987
23387	60685
23387	5069
23387	2120
23387	10447
23387	5611
23387	19
23387	11060
23387	9734
23387	2241
23387	80036
23387	817
23387	389072
23387	6908
23387	23293
23387	27125
23387	10499
26011	1515
26011	128553
26011	26057
26011	5796
26011	4211
26011	867
26011	340990
26011	5288
26011	1634
26011	55568
26011	151887
26011	55540
26011	6815
26011	10642
26011	8672
5711	51573
5711	3320
3717	23476
3717	80315
3717	11044
3717	4790
3717	25820
3717	377677
3717	7323
3717	7128
3717	79670
3717	6304
3717	54812
3717	6772
3717	961
3717	84458
3717	23049
3717	3738
3717	817
3717	8826
3717	3600
3717	2022
3717	5771
3717	84909
3717	820
3717	2590
3717	6307
3717	6045
23268	8853
4302	2824
4302	2145
4302	5930
4302	26015
4302	9683
4302	63933
4302	55119
3603	7852
3603	9450
3603	931
3603	1794
3603	942
3603	6404
3603	80774
3603	5880
3603	3561
3603	11151
3603	6503
3603	5579
3603	1536
3603	26191
3603	29802
3603	896
3603	23526
3603	695
3603	26999
3603	6850
3603	3431
3603	939
3603	9308
3603	3635
3603	26469
3603	23157
[truncated: 54,398 more rows]
