# Supplementary material for: Prediction of Human Disease Genes by Human-Mouse Conserved Coexpression Analysis
Source: PLoS Comput Biol. 2008 Mar 28;4(3):e1000043. doi: 10.1371/journal.pcbi.1000043 (PMC2268251; doi:10.1371/journal.pcbi.1000043)
Supplement: Text S2 — Affy human-mouse conserved coexpression network. Each row contains a link between two Entrez-Gene identifiers. (1.89 MB TXT) [file pcbi.1000043.s002.txt]

Affy Conserved Coexpression Network
1058	23397
1058	890
1058	4173
1058	672
1058	1062
1058	2976
1058	4174
1058	51053
1058	29028
1058	55388
1058	10733
1058	55159
1058	4176
1058	9319
1058	5427
1058	5558
1058	79019
1058	9212
1058	332
1058	1874
1058	5111
1058	2146
1058	83461
1058	1869
1058	55544
1058	10635
1058	122769
1058	22974
1058	675
1058	4085
1058	4175
1058	29127
1058	5983
1058	6790
1058	7153
1058	151246
1058	3161
1058	26271
1058	55872
1058	64946
1058	3159
1058	835
1058	55103
1058	3148
1058	3619
1058	51512
1058	11065
1058	25853
1058	29128
1058	3070
1058	348654
1058	11004
1058	5888
1058	83879
1058	10615
1058	1786
83733	84249
83733	2893
83733	10382
83733	5101
83733	57348
83733	56899
83733	9915
83733	4897
83733	8851
83733	23040
83733	10858
83733	2890
83733	50649
83733	23620
83733	816
83733	85445
83733	2560
83733	64850
83733	50863
83733	6457
83733	2596
83733	482
83733	2566
83733	57586
83733	25817
83733	8537
83733	9211
83733	51440
83733	27087
83733	23209
83733	23544
83733	2670
83733	5521
83733	6507
83733	1740
83733	116448
83733	6579
83733	2571
83733	30010
83733	5860
83733	10215
83733	4336
83733	26045
83733	8936
83733	81551
83733	63827
83733	4133
83733	116173
83733	1804
83733	8715
83733	547
83733	339479
83733	6529
83733	2913
83733	140679
83733	84867
83733	4987
83733	5590
83733	114794
83733	4099
83733	321
83733	230
83733	23261
83733	57689
83733	163404
83733	25953
83733	253559
83733	254778
83733	6323
83733	5414
83733	57468
83733	7368
83733	80331
83733	51617
83733	4821
83733	1463
83733	11076
83733	9890
83733	220296
83733	117
83733	26289
83733	64168
83733	57471
83733	130733
85478	83659
85478	84688
85478	138255
85478	128344
85478	643037
85478	128153
85478	92104
85478	10233
85478	84073
85478	644890
85478	284001
85478	53340
85478	7802
85478	130752
85478	619208
85478	4957
85478	51364
85478	136332
85478	135138
85478	127254
85478	154313
85478	84260
85478	90506
85478	399949
85478	257177
85478	130888
85478	83853
85478	339669
85478	134121
85478	161582
85478	4867
85478	93034
85478	84332
85478	65975
85478	132612
85478	168090
85478	127733
85478	80313
85478	203238
85478	54558
85478	257236
85478	3640
85478	54768
85478	219681
85478	55521
85478	23639
85478	83538
85478	27033
85478	29799
85478	123775
85478	348807
85478	85509
85478	168391
85478	23617
85478	133690
85478	85016
64579	55789
64579	1004
64579	140460
64579	57107
23395	2926
23395	3313
23395	57179
23395	4677
23395	3069
23395	9054
23395	221937
23395	9361
23395	5195
23395	55347
23395	84912
23395	54858
23395	8671
23395	94081
54606	124935
54606	11253
54606	9894
54606	4595
54606	7469
54606	10898
54606	158234
54606	26091
54606	10691
54606	80185
54606	23138
54606	79587
81034	286343
81034	5926
81034	257218
81034	7756
81034	253260
81034	5612
10025	6618
10025	8498
10025	6687
10025	23207
10025	6046
10025	10589
10025	283643
10025	9328
10025	84717
10025	6895
10025	14
10025	150223
10025	79903
10025	8019
10025	115098
10025	54901
10025	84148
10025	84271
10025	23367
10025	7329
10025	90780
10025	26173
10025	8940
10025	1856
10025	7917
10025	25970
10025	84172
10025	1981
10025	10573
10025	11070
10025	56928
10025	26574
10025	4221
3172	27141
3172	79962
3172	229
3172	3172
3172	6514
3172	196410
3172	2538
3172	5002
3172	6580
3172	1491
3172	392465
3172	11136
3172	2165
3172	9058
3172	1244
3172	200931
3172	119467
3172	123688
3172	6291
3172	64081
3172	84699
3172	345
3172	6519
3172	66002
3172	3795
3172	6550
3172	84647
3172	58510
3172	81693
3172	5053
3172	55937
3172	3083
3172	6928
3172	1369
3172	8876
3172	220001
3172	1644
3172	3249
3172	9075
3172	83715
3172	8856
3172	116085
3172	9970
3172	54546
3172	91464
3172	8029
3172	79849
3172	1559
3172	3026
3172	8638
3172	335
3172	64577
3172	7104
3172	5068
3172	53345
3172	5009
3172	8858
3172	140738
3172	10584
3172	29958
3172	445
3172	10841
3172	25823
3172	4547
3172	7429
3172	6472
3172	57393
3172	80168
3172	27329
3172	134526
3172	8431
3172	10861
3172	3950
3172	10998
3172	64849
3172	117153
3172	5624
3172	9971
3172	143941
3172	9027
3172	6557
3172	6568
3172	57715
3172	23498
3172	123264
3172	6898
3172	91703
3172	55191
3172	9963
3172	123876
3172	6569
3172	26063
3172	8564
3172	2710
3172	157724
3172	2330
3172	27283
3172	622
3172	350
3172	1773
3172	9390
3172	84873
3172	132158
3172	11181
3172	1800
3172	7809
3172	6582
56848	89953
56848	9718
56848	51104
56848	79058
56848	1209
887	3761
887	5594
887	815
887	6712
887	4884
887	23345
887	81849
887	23518
887	55885
887	1310
887	22839
887	55061
887	8646
887	57613
887	4482
887	9456
887	57419
887	23281
887	170261
887	2788
887	10458
887	2983
887	2558
887	9254
887	257194
887	6804
887	90990
9576	11092
9576	128821
9576	25790
9576	83659
9576	50613
9576	84519
9576	124912
9576	10880
9576	4956
9576	2868
9576	10566
9576	118491
9576	148229
9576	7802
9576	10881
9576	84223
9576	63946
9576	124626
9576	84692
9576	64173
9576	132671
9576	51087
9576	84688
9576	54763
9576	128153
9576	130752
9576	54558
9576	256979
9576	339416
9576	8900
9576	157657
9576	222235
9576	284067
9576	56154
9576	83983
9576	221823
9576	7439
9576	63926
9576	2515
9576	220136
9576	60675
9576	60385
9576	93550
9576	145942
9576	374786
9576	93081
9576	257062
9576	11057
9576	80321
23122	10314
23122	55228
23122	11345
23122	115704
23122	1185
23122	56977
23122	79969
23122	80128
23122	259232
23122	92675
23122	84631
23122	2842
23122	20
23122	23241
23122	134
23122	79957
23122	3797
23122	89853
23122	1463
23122	23558
23122	6900
23122	9865
23122	4249
23157	6102
23157	84333
23157	2213
23157	54847
23157	115362
23157	140880
23157	79722
23157	637
23157	10461
23157	9760
23157	151126
23157	5108
23157	387357
23157	11022
23157	11320
23157	22926
23157	51744
9584	6046
9584	5562
9584	11325
9584	23524
9584	7543
9584	5981
9584	10270
9584	23269
9584	9360
9584	164
9584	10111
9584	55813
9584	6428
9584	10492
9584	27006
9584	22948
9584	222658
9584	10724
9584	10196
9584	6427
9584	6745
9584	84296
9584	1662
9584	1968
9584	55082
9584	29954
9584	10717
9584	4361
9584	23076
9584	64318
9584	83939
9584	51535
9584	92105
51196	9210
51196	126206
51196	91445
51196	54766
51196	90627
51196	2827
51196	140831
51196	51096
51196	11099
51196	54796
51196	10294
51196	376940
51196	80014
51196	84632
51196	821
51196	206938
51196	9310
51196	7327
51196	11080
23461	60437
23461	143458
23461	7088
23461	171586
23461	9352
23461	25852
23461	259217
2901	23154
2901	165215
2901	816
2901	2890
2901	57731
2901	2562
2901	1742
2901	126129
2901	254263
2901	9229
2901	1804
2901	2788
2901	57555
2901	2555
2901	1740
2901	3778
2901	10152
2901	90990
2901	64748
2901	221002
2901	54806
2901	84256
2901	2812
2901	26025
2901	63827
2901	221938
2901	23544
2901	64838
2901	54681
2901	10446
2901	7216
2901	10681
2901	4133
2901	6854
2901	575
2901	6543
2901	160
2901	25953
2901	93611
2901	547
2901	2902
2901	7087
2901	5596
2901	4684
2901	23705
2901	84254
23051	404093
23051	116987
23051	8398
23051	55811
23051	203076
23051	169436
23051	64478
23051	9649
23051	64398
23051	6871
23051	63917
23051	10013
23051	64327
23051	23038
23051	84893
23051	28232
23051	9759
23051	9788
23051	124935
10103	80736
10103	79083
10103	3169
10103	131177
10103	10551
10103	8842
10103	284340
10103	25803
10103	126969
10103	2122
10103	5284
10103	7464
10103	1365
10103	22936
10103	7113
10103	55930
10103	6558
10103	10406
10103	29842
10103	222171
10103	7103
10103	489
10103	51809
10103	23231
10103	3856
10103	1317
10103	3880
10103	2877
10103	8693
10103	4072
10103	92747
10103	22996
10103	79695
10103	1366
10103	401546
10103	2139
10103	148808
10103	3875
10103	65266
10103	54097
10103	83661
10103	92304
10103	216
10103	362
10103	2673
10103	64283
10103	4582
10103	161291
10103	563
10103	2762
10103	54502
10103	153562
10103	57619
10103	1728
10103	9052
10103	91860
10103	4233
10103	10008
10103	4925
10103	84561
5144	7827
5144	84305
5144	54520
5144	27303
5144	4146
5144	2206
5144	80144
5144	222663
5144	4919
5144	3200
5144	81796
5144	11123
5144	55030
5144	388335
5144	11174
5144	51554
5144	1656
5144	81539
5144	57565
5144	221037
5144	64328
5144	5023
5144	11278
5144	4205
5144	3141
5144	9182
5144	10077
5144	91862
5144	85480
5144	3475
5144	130271
5144	84909
5144	6331
5144	64927
5144	219931
5144	9734
5144	1839
5144	141
5144	79730
5144	1448
5144	118490
5144	10461
7096	951
7096	9744
7096	50615
7096	10870
7096	84329
7096	64926
7096	974
7096	84824
7096	930
7096	79626
7096	441168
7096	10320
7096	3112
7096	4063
7096	11184
7096	643
7096	3587
7096	7454
7096	7185
7096	26469
7096	3695
7096	115350
7096	1880
7096	973
7096	64231
7096	79958
7096	9466
7096	1535
7096	3689
7096	6039
7096	27334
7096	7462
7096	7409
7096	51291
7096	2313
7096	6494
7096	10750
7096	640
7096	11151
7096	2208
7096	26191
7096	81622
7096	952
7096	63940
7096	5199
7096	64092
7096	9473
7096	924
7096	971
7096	3071
7096	940
7096	1380
7096	121599
7096	2533
7096	923
7096	80231
7096	11010
7096	4687
7096	64780
7096	3903
7096	489
7096	9051
7096	221472
7096	10261
7096	9308
7096	3702
7096	83593
7096	202309
7096	64407
7096	162394
7096	10148
7096	10666
7096	8832
7096	51284
7096	8809
80306	90324
80306	10285
80306	29117
80306	6882
80306	10048
80306	5469
80306	55330
80306	92140
80306	56951
80306	10906
80306	81550
80306	9184
80306	79712
80306	54906
80306	55109
80306	51497
80306	55279
80306	6146
80306	60625
80306	5326
80306	2965
80306	145508
80306	9477
80306	89970
80306	27332
80306	8816
80306	55795
80306	23598
80306	7520
80306	29080
80306	9869
80306	89978
80306	84823
80306	64783
80306	24144
9618	56267
9618	57510
9618	83667
9618	55317
9618	79674
9618	7161
9618	80095
9618	10525
9618	64131
9618	6787
9618	5452
9618	51752
9618	10625
57335	157378
57335	120065
57335	4440
57335	6101
57335	131965
57335	2140
57335	23530
57335	84708
57335	11198
57335	134728
57335	9649
5191	51
5191	154091
5191	6920
5191	1629
5191	199857
5191	83594
5191	50999
5191	55256
5191	83734
5191	8034
5191	28970
5191	64798
5191	8310
5191	6584
5191	1376
5191	51205
5191	80347
5191	55258
5191	2230
5191	55129
8726	9972
8726	9425
8726	57703
8726	255967
8726	9994
8726	9126
8726	23063
8726	26065
8726	23279
8726	23512
8726	4116
8726	6119
8726	7342
8726	90390
8726	53371
8726	5356
8726	23514
8726	79684
8726	4149
8726	64924
8726	11216
8726	201595
8726	5558
8726	3930
8726	3181
8726	6632
8726	79612
8726	115209
341	341
341	1050
341	4257
341	1571
341	22809
341	6319
341	213
341	1036
341	197
341	5243
341	2194
341	5444
341	336
341	3273
341	717
341	26998
341	92840
341	79071
341	2940
341	10062
341	3034
341	284904
341	319
341	116844
341	3250
341	2244
341	5340
341	383
341	9104
341	56246
341	1776
341	733
341	259
341	949
341	1401
341	55089
341	144193
341	731
341	3290
341	2328
341	1593
341	12
341	6999
341	2267
341	3953
341	3284
341	344
22846	9745
22846	5663
22846	85458
22846	83696
22846	11182
22846	4988
22846	10768
22846	26257
22846	8973
22846	81543
22846	9672
22846	54626
22846	9149
22846	84628
22846	90338
22846	64582
22846	64067
22846	6664
79903	222068
79903	57521
79903	51608
79903	6687
79903	9014
79903	9527
79903	6433
79903	25920
79903	7916
79903	91039
79903	131474
79903	9391
79903	23367
79903	9218
79903	11313
79903	6924
79903	84309
79903	2647
79903	84656
79903	6794
79903	327
79903	54978
79903	8837
79903	83590
79903	79934
79903	79754
2177	4009
2177	79180
2177	4643
2177	55507
2177	56893
2177	51530
2177	56922
2177	9910
2177	57089
2177	79959
2177	157570
2177	25914
2177	196074
2177	64386
2177	79648
2177	5451
2177	55320
2177	9088
2177	79019
2177	2081
2177	92017
2177	57091
2177	4863
2177	29127
2177	84138
2177	55103
2177	9880
2177	92335
55089	336
55089	2244
55089	213
55089	84647
55089	6999
55089	55937
55089	335
55089	3170
55089	5340
55089	344
55089	84141
55089	8876
55089	7276
55089	259
55089	10841
55089	27329
55089	3273
55089	23516
55089	635
55089	341640
55089	3034
55089	144193
55089	197
55089	92840
55089	761
55089	27165
55089	2168
55089	6554
55089	570
55089	2155
55089	3990
55089	10949
55089	383
57570	23587
57570	51454
57570	7029
57570	25979
57570	11236
57570	79871
55086	79800
55086	201161
55086	50515
55086	170850
55086	120224
55086	5599
55086	121278
55086	22858
55086	9765
55086	2172
55086	65084
55086	2494
7057	7450
7057	301
7057	306
7057	1490
7057	633
7057	7431
7057	2335
7057	7168
7057	6277
7057	2277
7057	10581
7057	9180
7057	10398
7057	1278
7057	79026
7057	9446
7057	4015
7057	6909
7057	4052
7057	4060
7057	4256
7057	6591
7057	6525
7057	3248
7057	4239
7057	5176
7057	165
7057	8870
7057	4638
7057	59
7057	2327
7057	6238
7057	30008
7057	1290
7057	10232
7057	3487
7057	92689
7057	64116
7057	5321
7057	59277
7057	10894
7057	10082
7057	4337
7057	90102
7057	3371
7057	5937
7057	10203
7057	3958
7057	4811
7057	54829
7057	116496
7057	2149
7057	8076
7057	2619
7057	10602
7057	9314
7057	114905
7057	25992
7057	1295
7057	55332
7057	7076
7057	4211
7057	216
7057	25959
7057	11015
7057	3067
7057	4958
7057	11117
7057	80761
7057	3953
7057	2331
7057	4641
7057	27333
7057	5239
7057	3880
7057	824
7057	8974
7057	23704
7057	3678
7057	5768
7057	6424
130557	4798
130557	90850
130557	9757
130557	29855
130557	29883
130557	4849
130557	55054
130557	79829
130557	55657
130557	124245
10266	152273
10266	54587
10266	57381
10266	947
10266	79812
10266	1284
10266	90952
10266	54453
10266	7106
10266	7056
10266	1889
10266	649
10266	10725
10266	2022
10266	6357
10266	3915
10266	8491
10266	813
10266	3831
10266	23564
10266	8038
10266	23365
10266	94
10266	7078
10266	652
10266	5780
10266	5351
10266	1291
10266	334
10266	10491
10266	9351
10266	9509
10266	4756
10266	9261
10266	389
10266	54741
10266	7145
10266	8828
10266	7052
10266	5316
10266	2737
10266	51451
10266	1108
10266	79877
10266	79582
10266	79718
10266	57104
10266	26
10266	56142
401474	64377
401474	10317
401474	6487
401474	6738
8537	1272
8537	50649
8537	10382
8537	23208
8537	5101
8537	4675
8537	2670
8537	2893
8537	6538
8537	5010
8537	4155
8537	2560
8537	85445
8537	7368
8537	9001
8537	199731
8537	22902
8537	29767
8537	192683
8537	23136
8537	50863
8537	5354
8537	116173
8537	1995
8537	230
8537	4336
8537	57471
8537	84256
8537	22933
8537	85315
8537	5601
8537	56995
8537	11341
8537	10396
8537	51090
8537	220296
8537	55203
8537	4099
8537	6323
8537	9514
8537	10215
8537	83988
8537	10085
8537	6657
8537	6456
8537	2823
8537	60592
8537	116448
8537	57478
8537	7345
8537	283209
8537	27087
8537	23321
6328	6506
6328	80144
6328	83667
6328	113655
6328	9213
6328	84440
6328	4821
6328	91828
6328	221692
6328	399947
6328	6101
6328	9844
6328	414328
92675	56904
92675	84247
92675	128866
92675	51382
92675	51399
92675	11345
92675	57459
92675	149603
92675	5049
92675	7332
92675	56674
92675	30818
92675	5518
92675	4793
92675	5905
92675	9296
92675	23233
92675	27109
92675	1175
92675	9040
92675	11258
92675	643988
92675	10490
92675	4216
92675	5870
92675	63916
92675	200734
92675	57805
92675	1478
92675	27072
92675	130535
92675	8314
92675	8567
92675	51024
92675	91039
92675	84984
92675	64431
1803	29760
1803	634
1803	5284
1803	1962
1803	4072
1803	5634
1803	1776
1803	3783
1803	1365
1803	290
1803	2168
1803	55283
1803	118788
84240	84942
84240	5469
84240	5685
84240	6428
84240	6124
84240	113189
23042	6650
23042	10190
23042	377677
23042	63910
23042	8837
23042	11083
23042	10614
23042	91419
23042	79786
23042	23180
23042	10618
23042	56267
23042	79718
23042	375346
23042	51762
23042	29851
23042	5578
23042	3899
23042	27125
23042	6314
23042	2908
3355	53353
3355	5979
3355	57624
3355	440279
3355	284716
3355	2572
3355	5911
3355	3787
2692	4210
2692	9095
2692	10637
2692	2070
2692	6546
55326	56907
55326	6489
55326	79800
55326	80150
2048	4656
2048	55612
2048	10083
2048	221895
2048	57143
2048	7023
2048	4763
2048	1044
2048	56956
2048	55260
2048	55083
2048	92935
2048	1902
2048	3216
1559	345
1559	9970
1559	3950
1559	3263
1559	2646
1559	10998
1559	27329
1559	8858
1559	27165
1559	2147
1559	735
1559	5340
1559	64816
1559	346
1559	2638
1559	189
1559	229
1559	6898
1559	350
1559	2159
1559	4143
1559	3273
1559	3700
1559	28234
1559	6514
1559	7367
1559	2998
1559	6554
1559	285440
1559	4153
1559	66002
1559	197
1559	2168
1559	84699
1559	866
1559	1401
1559	83597
1559	9104
1559	1244
1559	2161
1559	3795
1559	5053
1559	84647
1559	3698
1559	1582
1559	8431
1559	2165
1559	733
1559	336
1559	7104
1559	6291
1559	64081
1559	58510
1559	3484
1559	462
1559	3083
1559	196410
1559	1491
1559	1369
1559	1361
1559	4547
1559	8856
1559	134526
1559	6822
1559	23460
1559	10841
1559	727
1559	127
1559	213
1559	259
1559	2330
1559	54363
1559	570
1559	1581
1559	2244
1559	10747
1559	7036
1559	10157
1559	27232
1559	53345
1559	432
1559	2153
1559	5009
1559	368
1559	6999
1559	10584
1559	335
1559	79962
1559	3483
1559	89866
1559	51733
1559	3171
1559	169355
1559	144193
1559	10993
1559	731
1559	2267
1559	2155
1559	635
1559	170392
1559	2644
1559	1544
1559	6906
1559	3556
1559	13
1559	5624
1559	29958
1559	344
7113	5652
7113	3856
7113	6692
7113	149466
7113	51474
7113	1999
7113	3169
7113	347735
7113	3855
7113	55286
7113	10406
7113	91862
7113	27134
7113	80736
7113	3875
7113	54810
7113	83699
7113	286676
7113	29842
7113	26298
7113	5318
7113	23607
7113	2065
7113	3880
7113	5796
7113	4072
7113	9414
7113	131177
7113	92421
7113	2150
7113	79589
7113	999
7113	10205
7113	3664
7113	8693
7113	8842
7113	9073
7113	27293
7113	79977
7113	123036
7113	65266
7113	126969
7113	79098
7113	10809
7113	5349
7113	23286
7113	2330
7113	161291
7113	22822
7113	688
7113	8045
7113	6238
7113	1365
7113	55930
7113	4642
7113	27237
7113	153562
7113	4629
7113	11015
7113	23268
7113	64284
7113	2122
7113	54102
7113	1317
7113	79774
7113	401546
7113	125058
7113	148170
7113	55971
7113	638
7113	7103
7113	6549
7113	54502
7113	51809
7113	284340
7113	154091
7113	3170
160897	8573
160897	7569
160897	6567
160897	3176
160897	84708
160897	1908
160897	9185
160897	3382
160897	166647
160897	192669
160897	80014
160897	254048
160897	85440
160897	6002
408	161742
408	89796
408	128989
408	54453
408	6711
408	284611
408	9517
408	5594
408	114757
408	219333
408	5551
408	29992
57620	8543
57620	7844
57620	4155
57620	79718
57620	5534
57620	3614
57620	10495
57620	5082
57620	2908
57620	81552
57620	3955
57620	1107
57620	27250
57620	10550
57620	6565
57620	256987
57620	22887
57620	9728
57620	9258
79691	9643
79691	23350
79691	23137
79691	6659
79691	4507
79691	27436
79691	10180
79691	79101
79691	9129
79691	9439
79691	23398
79691	5108
79691	23195
79691	23451
79691	54797
79691	55660
79691	23062
79691	1105
1760	23016
1760	3316
1760	5565
1760	11194
1760	11149
1760	8975
1760	80854
1760	54929
1760	4782
1760	196883
1760	56997
1760	4781
1760	7704
1760	284114
1760	114826
1760	133522
1760	23336
1760	57158
83658	5515
83658	128866
83658	5879
83658	7332
83658	3326
83658	114932
83658	23637
83658	5289
83658	1211
83658	832
83658	23291
83658	83658
83658	134553
83658	527
83658	473
83658	5868
83658	81929
83658	142940
83658	1487
83658	9097
83658	54940
83658	8027
83658	5049
83658	1337
83658	56904
83658	5693
83658	5518
83658	5594
83658	11258
83658	10211
83658	27238
83658	29789
83658	7265
83658	5862
83658	10204
83658	10213
83658	55140
83658	56674
83658	23326
83658	23233
83658	4204
83658	84656
83658	1974
83658	79035
83658	9114
83658	54928
83658	6711
83658	1213
83658	27072
83658	55737
83658	7335
83658	9296
83658	57799
83658	1778
83658	10971
83658	10327
83658	1186
83658	537
83658	23787
83658	253959
83658	54407
83658	26994
83658	22980
83658	440400
83658	9778
83658	23741
83658	10490
83658	2495
83658	1639
83658	57142
83658	10725
83658	8473
83658	5516
83658	90416
83658	3421
83658	10273
83658	23332
83658	81855
83658	27339
83658	5306
83658	5813
83658	27342
83658	1121
83658	84987
83658	23187
83658	10771
8487	5557
8487	6059
8487	84172
8487	2618
8487	285282
8487	988
8487	10575
8487	3843
8487	79697
8487	80349
8487	10425
8487	5930
2843	3601
2843	463
2843	4921
10221	84418
10221	93035
10221	3386
10221	57336
10221	641515
10221	2920
10221	2235
10221	255488
10221	22987
10221	54886
79870	57628
79870	114798
79870	3785
79870	1524
79870	84465
79870	9211
79870	5080
79870	2670
79870	1008
79870	4038
79870	51555
79870	92154
79870	3423
79870	6579
7905	5048
7905	8774
7905	9867
7905	5530
7905	253959
7905	5306
7905	51566
7905	2281
7905	5862
7905	5621
7905	10681
7905	2776
7905	818
7905	6990
7905	9522
7905	57498
7905	60592
7905	83988
7905	83692
7905	7259
7905	56172
7905	51201
7905	7532
7905	27069
7905	6310
7905	23365
7905	6196
7905	8803
7905	10391
7905	599
7905	84256
7905	10000
7905	3423
7905	79634
7905	4345
7905	84892
7905	114876
7905	10243
7905	9481
7905	10463
7905	22982
7905	5218
2091	9188
2091	6138
2091	6132
2091	6217
2091	6193
2091	6124
2091	3615
2091	6141
2091	6202
2091	6158
2091	8662
2091	3182
2091	1933
2091	8664
2091	5935
2091	6204
2091	6136
2091	26354
2091	3185
2091	8915
2091	30834
2091	6222
2091	26986
2091	5725
2091	6670
2091	4048
2091	7090
2091	5216
2091	4627
2091	835
2091	1017
2091	382
2091	3646
2091	26472
2091	4831
2091	256364
2091	5134
2091	29997
2091	58505
2091	6203
2091	4172
2091	4175
2091	4214
3422	134429
3422	84138
3422	1595
3422	3156
3422	91452
3422	1717
3422	2222
3422	63027
3422	2730
3422	3149
3422	5108
3422	9663
3422	8087
3422	57406
3422	8125
3422	79969
3422	10677
3422	55745
3422	84879
3422	10939
3422	55697
3422	340481
3422	55768
3422	137682
120	102
120	50809
120	10097
120	26127
120	5538
120	3454
120	83737
120	81688
120	51547
120	665
120	10771
120	5305
120	11244
120	23200
120	22848
120	1540
120	8301
120	81855
120	3845
120	85464
120	9909
120	151613
120	9147
120	8073
120	22884
120	339324
120	59339
120	55619
120	8672
120	54800
120	81873
120	23613
120	26118
120	961
5724	169841
5724	81501
5724	257194
5724	26610
5724	3617
5724	5155
5724	4058
5724	5467
5724	200350
5724	245812
5724	6504
6009	7879
6009	10087
6009	51510
6009	23291
6009	1213
6009	375
6009	81847
6009	118
6009	4077
6009	8079
6009	4952
6009	5494
6009	5879
6009	51439
6009	821
6009	55207
6009	2339
6009	5898
6009	5518
6009	29979
6009	63877
6009	10670
6009	55958
6009	8065
6009	5862
6009	29934
6009	10904
6009	5604
6009	51319
6009	4947
6009	80762
6009	5921
6009	136319
6009	127262
6009	65977
6009	10920
6009	51528
6009	10016
6009	9908
6009	55322
6009	7328
6009	8924
6009	93380
6009	8724
6009	56910
6009	8976
6009	5594
6009	135154
6009	91750
6009	3916
6009	84896
6009	1974
6009	11258
6009	50717
6009	7529
6009	23219
6009	10211
6009	92400
6009	51400
6009	830
6009	64795
6009	51230
6009	81631
6009	6500
6009	23164
[truncated: 153,404 more rows]
